# Supplementary material for: Ai-lncRNA EGOT enhancing autophagy sensitizes paclitaxel cytotoxicity via upregulation of ITPR1 expression by RNA-RNA and RNA-protein interactions in human cancer
Source: Mol Cancer. 2019 Apr 18;18:89. doi: 10.1186/s12943-019-1017-z (PMC6471868; doi:10.1186/s12943-019-1017-z)
Supplement: Supplementary file 1 — Table S1. Lists of primers. Lists including PCR primers used in this study, primers used for shRNAs and siRNA sequences. Table S2. Details of the gene sequence probe sets. Table S3. Guilt-by-association analysis in breast cancer data from TCGA. Table S4. Pan-cancer data of 33 cancer contexts in TCGA. All cancer IDs and patient numbers are listed. Table S5. Protein mass spectrometry analysis in MDA-MB-231. RNA pull-down assays using the Flag-MS2bp-MS2bs-based system (Additional file 2: Figure S4F), followed by mass spectrometry in MDA-MB-231 cells. Raw data listing all identified proteins and all peptides from each sample. (ZIP 9889 kb) [file 12943_2019_1017_MOESM1_ESM.zip › Table S1.xlsx]

## Sheet: PCR primer
PCR primers used in this study
Primers	Sequences
EGOT(Forward)	5'-TTTCCCTAGCAAGCATTCTTCAA-3'
EGOT(Reverse)	5'-CCTCTCAGTTCAAGCCACACATT-3'
ITPR1(Forward)(Realtime PCR)	5'-CGTGGGGCACAACATCTACA-3'
ITPR1(Reverse)(Realtime PCR)	5'-CAGGGCTTCATCTCCGTCC-3'
ITPR1(Forward)(PCR)	5'-ACTGGGACGCGAAGTTGTAT-3'
ITPR1(Reverse)(PCR)	5'-GTCACCTCAGCAAGAGATGCT-3'
BCAS4(Forward)	5'-AAGGAGGTGGAGGAGACCAT-3'
BCAS4(Reverse)	5'-GGCCTTAAGGACTGGGATGT-3'
IRX4(Forward)	5'-TGGCAACTACGTGACCTACG-3'
IRX4(Reverse)	5'-ATAGGGGTACTGGCCCAGAG-3'
GUSB(Forward)	5'-CGCCGACTTCTCTGACAAC-3'
GUSB(Reverse)	5'-TCATTGAAGCTGGAGGGAAC-3'
MUC1(Forward)	5'-GTGCCATTTCCTTTCTCTGC-3'
MUC1(Reverse)	5'-CAGCTGCCCGTAGTTCTTTC-3'
GREB1(Forward)	5'-GTGGTAGCCGAGTGGACAAT-3'
GREB1(Reverse)	5'-AAACCCGTCTGTGGTACAGC-3'
TFF1(Forward)	5'-TTGTGGTTTTCCTGGTGTCA-3'
TFF1(Reverse)	5'-TCGAAACAGCAGCCCTTATT-3'
NRIP1(Forward)	5'-TCGCACTCACCACAGAAAAC-3'
NRIP1(Reverse)	5'-AGCCAAGCTCTTCTCCATGT-3'
AP1(Forward)	5'-CCCGTTGCTGGACTGGATTAT-3'
AP1(Reverse)	5'-AAGAACTCGGACCTCCTCACC-3'
CNTN6(Forward)	5'-ACCTCATAGCCCAGCACTCTT-3'
CNTN6(Reverse)	5'-CATCATCCCACTGTCTCCCTT-3'
CNTN6(Forward)	5'-ATACTGGCTGGTGGTTTGGTG-3'
CNTN4(Reverse)	5'-GTCGAGGCTTTGGTTATGTGG-3'
IL5RA(Forward)	5'-GTGTCTGGGTGTATTGCTTCG-3'
IL5RA(Reverse)	5'-CTGTCACTTTGGCATCCTCTG-3'
TRNT1(Forward)	5'-ATCCCAGCCGACTGAAACATC-3'
TRNT1(Reverse)	5'-ATAGCAGGAGGAGCAGTGAGG-3'
CRBN(Forward)	5'-TTCCGCACCATACTGACTTCT-3'
CRBN(Reverse)	5'-GTCTGCCGACATCACATACAT-3'
LRRN1(Forward)	5'-GTCTAGGAAAACCGTCGTGCC-3'
LRRN1(Reverse)	5'-ACAAAACCAACATCCGCTTCA-3'
SETMAR(Forward)	5'-GTTGGTTTATTCCTGTAGCGTA-3'
SETMAR(Reverse)	5'-ACCGTATTCACCTGACCTCTT-3'
SUMF1(Forward)	5'-GGTCAGACACGACTGCTCCTT-3'
SUMF1(Reverse)	5'-TGCCATAGGTCTTATTGTTACAGG-3'
BHLHE40(Forward)	5'-AGCTTGGAGCAAGACAGAAGA-3'
BHLHE40(Reverse)	5'-TGCTGGAGAAGTGCTGGTATC-3'
ARL8B(Forward)	5'-TCCAAGCACTAGCACTGGAAT-3'
ARL8B(Reverse)	5'-CTGGGACATAGGAGGACAACC-3'
EDEM1(Forward)	5'-CTTCCACATCTCCTATCAGCA-3'
EDEM1(Reverse)	5'-GACCCTCCACTCTATGTCAACG-3'
GRM7(Forward)	5'-GTGAGCCATAGCATAGACTGC-3'
GRM7(Reverse)	5'-CGAATACTGGGAGGAAAACTT-3'
ESR1(Forward)	5'-GGGAATGATGAAAGGTGGGAT-3'
ESR1(Reverse)	5'-GGTTGGCAGCTCTCATGTCT-3'
HMGB1(Forward)	5'-GGGCGATACTCAGAGCAGAAG-3'
HMGB1(Reverse)	5'-AAGATATGGCAAAAGCGGACA-3'
hnRNPH1(Forward)	5'-CCTGTTGTGCTCTGGAAAGTAG-3'
hnRNPH1(Reverse)	5'-TAGAGGGTATAACAGCATTGGC-3'
U1(Forward)	5'-TCCCAGGGCGAGGCTTATCCATT-3'
U1(Reverse)	5'-GAACGCAGTCCCCCACTACCACAAAT-3'
GAPDH(Forward)	5'-CCCACTCCTCCACCTTTGAC-3'
GAPDH(Reverse)	5'-CATACCAGGAAATGAGCTTGACAA-3'
qCHIP-PCR primers
50794000-50795000(Forward)(BCAS4p)	5'–AAGGCTTGTAAAGGGTCTATCT-3'
50794000-50795000(Reverse)(BCAS4p)	5'–ACCCGTTCCCATCCTACT-3'
4757428-4757590(Forward)(EGOTp1)	5'–CTACCCACCAGGTCTTTCAGA-3'
4757428-4757590(Reverse)(EGOTp1)	5'–GGAGCCTGTTTATGCCTCTGA-3'
4757428-4757590(Forward)(EGOTp2)	5'–CCCTACCCACCAGGTCTTTCA-3'
4757428-4757590(Reverse)(EGOTp2)	5'–GGAGCCTGTTTATGCCTCTGA-3'
4757428-4757590(Forward)(EGOTp3)	5'–TTATAATCCACCCCACCCCTA-3'
4757428-4757590(Reverse)(EGOTp3)	5'–GGAGCCTGTTTATGCCTCTGA-3'

## Sheet: shRNA and siRNA
Primers used for shRNAs sequences
Names	Sequences
shRNA-EGOT-1(#1144)sense	5'-GTATATGGAGGCCCCACTTAA-3'
shRNA-EGOT-1(#1144)anti-sense	5'-TTAAGTGGGGCCTCCATATAC-3'
shRNA-EGOT-2(#1340)sense	5'-AATGCATAAATGAAGGCAGGG-3'
shRNA-EGOT-2(#1340) anti-sense	5'-CCCTGCCTTCATTTATGCATT-3'
shRNA-ITPR1-1(#588) sense	5'-CAGCCATCAACTGGTAGATAA-3'
shRNA-ITPR1-1(#588)anti-sense	5'-TTATCTACCAGTTGATGGCTG-3'
shRNA-ITPR1-2(#1942)sense	5'-ACCCAGGAACTGATATGTAAA-3'
shRNA-ITPR1-2(#1942) anti-sense	5'-TTTACATATCAGTTCCTGGGT-3'
shRNA-ESR1-1(#630) sense	5'-GAGAAGTATTCAAGGACATAA-3'
shRNA-ESR1-1(#630) anti-sense	5'-TTATGTCCTTGAATACTTCTC-3'
shRNA-ESR1-2(#1336) sense	5'-GTGTGCCTCAAATCTATTATT-3'
shRNA-ESR1-2(#1336) anti-sense	5'-AATAATAGATTTGAGGCACAC-3'
shRNA-SCR sense	5'-CAACAAGATGAAGAGCACCAA-3'
shRNA-SCR anti-sense	5'-TTGGTGCTCTTCATCTTGTTG-3'
Primers used for siRNA sequences
Names	Sequences
NRIP1-siRNA1 sense	5'-CAUUAAGUGGGUUAUCACUdTdT-3'
NRIP1-siRNA1 anti-sense	5'-AGUGAUAACCCACUUAAUGdTdT-3’
NRIP1-siRNA2 sense	5'-AGUGAUAACCCACUUAAUGdTdT-3’
NRIP1-siRNA2 anti-sense	5'-UCAUGACUGAGGGCAUAUCdTdT-3’
HNRNPH1-siRNA1 sense	5'-CUUUGUACGGCUUAGAGGAdTdT-3'
HNRNPH1-siRNA1 anti-sense	5'-UCCUCUAAGCCGUACAAAGdTdT-3'
HNRNPH1-siRNA2 sense	5'-GGUAUAUUGAAAUCUUUAAdTdT-3'
HNRNPH1-siRNA2 anti-sense	5'-UUAAAGAUUUCAAUAUACCdTdT-3'
Control-siRNA sense	5'-UUCUCCGAACGUGUCACGUTT-3'
Control-siRNA anti-sense	5'-ACGUGACACGUUCGGAGAATT-3'
