# Supplementary material for: Ai-lncRNA EGOT enhancing autophagy sensitizes paclitaxel cytotoxicity via upregulation of ITPR1 expression by RNA-RNA and RNA-protein interactions in human cancer
Source: Mol Cancer. 2019 Apr 18;18:89. doi: 10.1186/s12943-019-1017-z (PMC6471868; doi:10.1186/s12943-019-1017-z)
Supplement: Supplementary file 1 — Table S1. Lists of primers. Lists including PCR primers used in this study, primers used for shRNAs and siRNA sequences. Table S2. Details of the gene sequence probe sets. Table S3. Guilt-by-association analysis in breast cancer data from TCGA. Table S4. Pan-cancer data of 33 cancer contexts in TCGA. All cancer IDs and patient numbers are listed. Table S5. Protein mass spectrometry analysis in MDA-MB-231. RNA pull-down assays using the Flag-MS2bp-MS2bs-based system (Additional file 2: Figure S4F), followed by mass spectrometry in MDA-MB-231 cells. Raw data listing all identified proteins and all peptides from each sample. (ZIP 9889 kb) [file 12943_2019_1017_MOESM1_ESM.zip › Table S3.xlsx]

## Sheet: sheet1
Term	Count	%	PValue	Genes	List Total	Pop Hits	Pop Total	Fold Enrichment	Bonferroni	Benjamini	FDR
spindle organization	4	1.68776	0.000807441	TTK, AURKA, RANBP1, AURKB	199	16	16792	21.0955	0.623103	0.059164	1.29847
mitotic spindle assembly checkpoint	4	1.68776	0.00158763	MAD2L1, PLK1, BUB1, TTK	199	20	16792	16.8764	0.853303	0.0960852	2.53807
microtubule-based movement	6	2.53165	0.00268972	KIFC1, KIF2C, KIF5C, DYNC2H1, DNAH5, KIF20A	199	81	16792	6.25051	0.961363	0.131909	4.26425
regulation of microtubule polymerization or depolymerization	3	1.26582	0.00471596	SKA3, STMN1, SKA1	199	9	16792	28.1273	0.996689	0.190627	7.36332
mitotic spindle organization	4	1.68776	0.00518592	TTK, NDC80, AURKA, STMN1	199	30	16792	11.2509	0.998128	0.200939	8.06854
mitotic spindle assembly	4	1.68776	0.00866116	KIFC1, TPX2, BIRC5, MYBL2	199	36	16792	9.37577	0.999973	0.279913	13.1292
cytoskeleton-dependent intracellular transport	3	1.26582	0.0186956	KIF5C, TUBA1B, TUBA1C	199	18	16792	14.0637	1	0.459989	26.3142
spindle checkpoint	2	0.843882	0.0463417	BIRC5, AURKB	199	4	16792	42.191	1	0.667893	53.594
microtubule cytoskeleton organization	4	1.68776	0.0514937	BBS4, MAPT, BIRC5, TUBA1B	199	71	16792	4.75391	1	0.680313	57.4882
cellular response to hypoxia	6	2.53165	0.00557074	E2F1, STC2, CPEB2, BCL2, CCNA2, SUV39H2	199	96	16792	5.27387	0.998827	0.207608	8.64223
DNA repair	9	3.79747	0.00684154	POLK, XPC, RFWD3, BTG2, FOXM1, PARP3, PTTG1, FANCA, RAD51	199	235	16792	3.23165	0.99975	0.241515	10.513
microtubule-based process	4	1.68776	0.00866116	NEK10, TUBA1B, TUBA1C, GTSE1	199	36	16792	9.37577	0.999973	0.279913	13.1292
response to drug	9	3.79747	0.0279624	VAV3, XPC, HDAC2, BCL2, GATA3, ABAT, DNMT3B, PNP, RAD51	199	304	16792	2.49815	1	0.540966	36.8008
DNA damage response, signal transduction by p53 class mediator resulting in cell cycle arrest	4	1.68776	0.0367594	E2F1, BTG2, AURKA, GTSE1	199	62	16792	5.44399	1	0.610364	45.4458
double-strand break repair	4	1.68776	0.0429998	MND1, PARP3, CDCA5, TRIP13	199	66	16792	5.11406	1	0.654192	50.8916
