# Supplementary material for: Ai-lncRNA EGOT enhancing autophagy sensitizes paclitaxel cytotoxicity via upregulation of ITPR1 expression by RNA-RNA and RNA-protein interactions in human cancer
Source: Mol Cancer. 2019 Apr 18;18:89. doi: 10.1186/s12943-019-1017-z (PMC6471868; doi:10.1186/s12943-019-1017-z)
Supplement: Supplementary file 1 — Table S1. Lists of primers. Lists including PCR primers used in this study, primers used for shRNAs and siRNA sequences. Table S2. Details of the gene sequence probe sets. Table S3. Guilt-by-association analysis in breast cancer data from TCGA. Table S4. Pan-cancer data of 33 cancer contexts in TCGA. All cancer IDs and patient numbers are listed. Table S5. Protein mass spectrometry analysis in MDA-MB-231. RNA pull-down assays using the Flag-MS2bp-MS2bs-based system (Additional file 2: Figure S4F), followed by mass spectrometry in MDA-MB-231 cells. Raw data listing all identified proteins and all peptides from each sample. (ZIP 9889 kb) [file 12943_2019_1017_MOESM1_ESM.zip › Table S4.xlsx]

## Sheet: Sheet1
Cancer ID	Patient number
Adrenocortical carcinoma	77
Bladder Urothelial Carcinoma	404
Breast invasive carcinoma	1085
Cervical squamous cell carcinoma and endocervical adenocarcinoma	306
Cholangio carcinoma	36
Colon adenocarcinoma	275
Lymphoid Neoplasm Diffuse Large B-cell Lymphoma	47
Esophageal carcinoma	182
Glioblastoma multiforme	163
Head and Neck squamous cell carcinoma	519
Kidney Chromophobe	66
Kidney renal clear cell carcinoma	523
Kidney renal papillary cell carcinoma	286
Acute Myeloid Leukemia	173
Brain Lower Grade Glioma	518
Liver hepatocellular carcinoma	369
Lung adenocarcinoma	483
Lung squamous cell carcinoma	486
Mesothelioma	87
Ovarian serous cystadenocarcinoma	426
Pancreatic adenocarcinoma	179
Pheochromocytoma and Paraganglioma	182
Prostate adenocarcinoma	492
Rectum adenocarcinoma	92
Sarcoma	262
Skin Cutaneous Melanoma	461
Stomach adenocarcinoma	408
Testicular Germ Cell Tumors	137
Thyroid carcinoma	512
Thymoma	118
Uterine Corpus Endometrial Carcinoma	174
Uterine Carcinosarcoma	57
Uveal Melanoma	79
