# Supplementary material for: Ai-lncRNA EGOT enhancing autophagy sensitizes paclitaxel cytotoxicity via upregulation of ITPR1 expression by RNA-RNA and RNA-protein interactions in human cancer
Source: Mol Cancer. 2019 Apr 18;18:89. doi: 10.1186/s12943-019-1017-z (PMC6471868; doi:10.1186/s12943-019-1017-z)
Supplement: Supplementary file 1 — Table S1. Lists of primers. Lists including PCR primers used in this study, primers used for shRNAs and siRNA sequences. Table S2. Details of the gene sequence probe sets. Table S3. Guilt-by-association analysis in breast cancer data from TCGA. Table S4. Pan-cancer data of 33 cancer contexts in TCGA. All cancer IDs and patient numbers are listed. Table S5. Protein mass spectrometry analysis in MDA-MB-231. RNA pull-down assays using the Flag-MS2bp-MS2bs-based system (Additional file 2: Figure S4F), followed by mass spectrometry in MDA-MB-231 cells. Raw data listing all identified proteins and all peptides from each sample. (ZIP 9889 kb) [file 12943_2019_1017_MOESM1_ESM.zip › Table S5.xlsx]

## Sheet: Protein
_MDA-MB-231(Flg+MCP2 and MS2 vector)_092017
Hits	Protein Mass	No. of Peptide	Sequence Header	Link	Relative Abundance	Probability
1	42051.8	14	>sp|P60709|ACTB_HUMAN Actin, cytoplasmic 1 OS=Homo sapiens GN=ACTB PE=1 SV=1	P60709	0.139649	0.99
2	32906	9	>tr|Q32Q12|Q32Q12_HUMAN Nucleoside diphosphate kinase OS=Homo sapiens GN=NME1-NME2 PE=1 SV=1	Q32Q12	0.0528711	0.99
3	50095.2	8	>sp|P07437|TBB5_HUMAN Tubulin beta chain OS=Homo sapiens GN=TUBB PE=1 SV=2	P07437	0.0308483	0.99
4	13979.8	7	>sp|Q16777|H2A2C_HUMAN Histone H2A type 2-C OS=Homo sapiens GN=HIST2H2AC PE=1 SV=4	Q16777	0.193388	0.99
5	47481.5	6	>sp|P06733|ENOA_HUMAN Alpha-enolase OS=Homo sapiens GN=ENO1 PE=1 SV=2	P06733	0.0320797	0.99
6	50803.9	6	>sp|P68363|TBA1B_HUMAN Tubulin alpha-1B chain OS=Homo sapiens GN=TUBA1B PE=1 SV=1	P68363	0.0239461	0.99
7	83554.3	6	>sp|P08238|HS90B_HUMAN Heat shock protein HSP 90-beta OS=Homo sapiens GN=HSP90AB1 PE=1 SV=4	P08238	0.0532588	0.99
8	18229	5	>sp|P62937|PPIA_HUMAN Peptidyl-prolyl cis-trans isomerase A OS=Homo sapiens GN=PPIA PE=1 SV=2	P62937	0.0495737	0.99
9	27898.8	4	>sp|P63104|1433Z_HUMAN 14-3-3 protein zeta/delta OS=Homo sapiens GN=YWHAZ PE=1 SV=1	P63104	0.030692	0.99
10	38807.9	4	>sp|P07355|ANXA2_HUMAN Annexin A2 OS=Homo sapiens GN=ANXA2 PE=1 SV=2	P07355	0.0172582	0.99
11	17090.2	4	>sp|P60660|MYL6_HUMAN Myosin light polypeptide 6 OS=Homo sapiens GN=MYL6 PE=1 SV=2	P60660	0.0214408	0.99
12	45631.1	4	>sp|P55209|NP1L1_HUMAN Nucleosome assembly protein 1-like 1 OS=Homo sapiens GN=NAP1L1 PE=1 SV=1	P55209	0.0124537	0.99
13	50495.3	4	>sp|Q5VTE0|EF1A3_HUMAN Putative elongation factor 1-alpha-like 3 OS=Homo sapiens GN=EEF1A1P5 PE=5 SV=1	Q5VTE0	0.017019	0.99
14	13897.5	3	>sp|P62807|H2B1C_HUMAN Histone H2B type 1-C/E/F/G/I OS=Homo sapiens GN=HIST1H2BC PE=1 SV=4	P62807	0.0908359	0.99
15	71082.4	3	>sp|P11142|HSP7C_HUMAN Heat shock cognate 71 kDa protein OS=Homo sapiens GN=HSPA8 PE=1 SV=1	P11142	0.00391061	0.99
16	96246.4	3	>sp|P13639|EF2_HUMAN Elongation factor 2 OS=Homo sapiens GN=EEF2 PE=1 SV=4	P13639	0.00155356	0.99
17	28618.5	2	>sp|P67936|TPM4_HUMAN Tropomyosin alpha-4 chain OS=Homo sapiens GN=TPM4 PE=1 SV=3	P67936	0.00978184	0.960876
18	15004	2	>sp|P62987|RL40_HUMAN Ubiquitin-60S ribosomal protein L40 OS=Homo sapiens GN=UBA52 PE=1 SV=2	P62987	0.00969442	0.971679
19	15048.3	2	>sp|P09382|LEG1_HUMAN Galectin-1 OS=Homo sapiens GN=LGALS1 PE=1 SV=2	P09382	0.0351813	0.99
20	18838.9	2	>sp|Q9Y281|COF2_HUMAN Cofilin-2 OS=Homo sapiens GN=CFL2 PE=1 SV=1	Q9Y281	0.0155462	0.978451
21	22324.4	2	>sp|Q06830|PRDX1_HUMAN Peroxiredoxin-1 OS=Homo sapiens GN=PRDX1 PE=1 SV=1	Q06830	0.0286698	0.986486
22	28031.9	2	>sp|P27348|1433T_HUMAN 14-3-3 protein theta OS=Homo sapiens GN=YWHAQ PE=1 SV=1	P27348	0.00811769	0.99
23	28178.9	2	>sp|P31946|1433B_HUMAN 14-3-3 protein beta/alpha OS=Homo sapiens GN=YWHAB PE=1 SV=3	P31946	0.0140804	0.99
24	45455.8	2	>sp|P24752|THIL_HUMAN Acetyl-CoA acetyltransferase, mitochondrial OS=Homo sapiens GN=ACAT1 PE=1 SV=1	P24752	0.00179061	0.95765
25	36201.4	2	>sp|P04406|G3P_HUMAN Glyceraldehyde-3-phosphate dehydrogenase OS=Homo sapiens GN=GAPDH PE=1 SV=3	P04406	0.00863587	0.982003
26	32725.9	2	>sp|P06748|NPM_HUMAN Nucleophosmin OS=Homo sapiens GN=NPM1 PE=1 SV=2	P06748	0.00616145	0.981551
27	20992.3	1	>sp|Q04760|LGUL_HUMAN Lactoylglutathione lyase OS=Homo sapiens GN=GLO1 PE=1 SV=4	Q04760	0.00423036	0.878216
28	80344.9	1	>sp|Q12931|TRAP1_HUMAN Heat shock protein 75 kDa, mitochondrial OS=Homo sapiens GN=TRAP1 PE=1 SV=3	Q12931	0.00195911	0.890495
29	73321.9	1	>sp|O14744|ANM5_HUMAN Protein arginine N-methyltransferase 5 OS=Homo sapiens GN=PRMT5 PE=1 SV=4	O14744	0.00110146	0.879966
30	58470.3	1	>sp|P14618|KPYM_HUMAN Pyruvate kinase PKM OS=Homo sapiens GN=PKM PE=1 SV=4	P14618	0.000747541	0.923031
31	49483.5	1	>sp|P31943|HNRH1_HUMAN Heterogeneous nuclear ribonucleoprotein H OS=Homo sapiens GN=HNRNPH1 PE=1 SV=4	P31943	0.00180646	0.941263
32	15215.6	1	>sp|P07737|PROF1_HUMAN Profilin-1 OS=Homo sapiens GN=PFN1 PE=1 SV=2	P07737	0.015185	0.864447
33	17211.7	1	>sp|P62277|RS13_HUMAN 40S ribosomal protein S13 OS=Homo sapiens GN=RPS13 PE=1 SV=2	P62277	0.00409506	0.862243
34	17049.5	1	>sp|P63241|IF5A1_HUMAN Eukaryotic translation initiation factor 5A-1 OS=Homo sapiens GN=EIF5A PE=1 SV=2	P63241	0.00517525	0.935791
35	46352.7	1	>sp|P60842|IF4A1_HUMAN Eukaryotic initiation factor 4A-I OS=Homo sapiens GN=EIF4A1 PE=1 SV=1	P60842	0.0017947	0.911553
36	28468.8	1	>sp|P04632|CPNS1_HUMAN Calpain small subunit 1 OS=Homo sapiens GN=CAPNS1 PE=1 SV=1	P04632	0.000620504	0.897894
37	19823.5	1	>sp|O14950|ML12B_HUMAN Myosin regulatory light chain 12B OS=Homo sapiens GN=MYL12B PE=1 SV=2	O14950	0.00503025	0.911208
38	23565.3	1	>sp|P84098|RL19_HUMAN 60S ribosomal protein L19 OS=Homo sapiens GN=RPL19 PE=1 SV=1	P84098	0.0106724	0.921201
39	22548.2	1	>sp|P37802|TAGL2_HUMAN Transgelin-2 OS=Homo sapiens GN=TAGLN2 PE=1 SV=3	P37802	0.00796447	0.938604
40	24837.6	1	>sp|O00233|PSMD9_HUMAN 26S proteasome non-ATPase regulatory subunit 9 OS=Homo sapiens GN=PSMD9 PE=1 SV=3	O00233	0.00300217	0.857267
41	26370	1	>sp|P54105|ICLN_HUMAN Methylosome subunit pICln OS=Homo sapiens GN=CLNS1A PE=1 SV=1	P54105	0.00660096	0.897564
42	36950.5	1	>sp|P00338|LDHA_HUMAN L-lactate dehydrogenase A chain OS=Homo sapiens GN=LDHA PE=1 SV=2	P00338	0.002927	0.929947
43	35971.4	1	>sp|P08758|ANXA5_HUMAN Annexin A5 OS=Homo sapiens GN=ANXA5 PE=1 SV=2	P08758	0.0019814	0.948601
44	34130.9	1	>sp|P06493|CDK1_HUMAN Cyclin-dependent kinase 1 OS=Homo sapiens GN=CDK1 PE=1 SV=3	P06493	0.000781071	0.858187
45	200297	1	>tr|E7EV07|E7EV07_HUMAN Rho guanine nucleotide exchange factor 4 OS=Homo sapiens GN=ARHGEF4 PE=1 SV=2	E7EV07	0.00211658	0.914467
46	14542.5	1	>sp|P42766|RL35_HUMAN 60S ribosomal protein L35 OS=Homo sapiens GN=RPL35 PE=1 SV=2	P42766	0.0121767	0.886456
47	37442.3	1	>sp|Q9BQA1|MEP50_HUMAN Methylosome protein 50 OS=Homo sapiens GN=WDR77 PE=1 SV=1	Q9BQA1	0.00159324	0.9257
_MDA-MB-231(Flag+MCP2 and EGOT+MS2)_092017
Hits	Protein Mass	No. of Peptide	Sequence Header	Link	Relative Abundance	Probability
1	42051.8	13	>sp|P60709|ACTB_HUMAN Actin, cytoplasmic 1 OS=Homo sapiens GN=ACTB PE=1 SV=1	P60709	0.219272	0.99
2	50255.2	8	>sp|P68371|TBB4B_HUMAN Tubulin beta-4B chain OS=Homo sapiens GN=TUBB4B PE=1 SV=1	P68371	0.046173	0.99
3	50803.9	8	>sp|P68363|TBA1B_HUMAN Tubulin alpha-1B chain OS=Homo sapiens GN=TUBA1B PE=1 SV=1	P68363	0.0479362	0.99
4	35971.4	7	>sp|P08758|ANXA5_HUMAN Annexin A5 OS=Homo sapiens GN=ANXA5 PE=1 SV=2	P08758	0.0350164	0.99
5	47481.5	6	>sp|P06733|ENOA_HUMAN Alpha-enolase OS=Homo sapiens GN=ENO1 PE=1 SV=2	P06733	0.0211657	0.99
6	17401	5	>sp|P22392|NDKB_HUMAN Nucleoside diphosphate kinase B OS=Homo sapiens GN=NME2 PE=1 SV=1	P22392	0.0945365	0.99
7	15048.3	4	>sp|P09382|LEG1_HUMAN Galectin-1 OS=Homo sapiens GN=LGALS1 PE=1 SV=2	P09382	0.0596182	0.99
8	83554.3	4	>sp|P08238|HS90B_HUMAN Heat shock protein HSP 90-beta OS=Homo sapiens GN=HSP90AB1 PE=1 SV=4	P08238	0.036783	0.99
9	22324.4	3	>sp|Q06830|PRDX1_HUMAN Peroxiredoxin-1 OS=Homo sapiens GN=PRDX1 PE=1 SV=1	Q06830	0.0651001	0.99
10	13897.8	3	>sp|Q96KK5|H2A1H_HUMAN Histone H2A type 1-H OS=Homo sapiens GN=HIST1H2AH PE=1 SV=3	Q96KK5	0.0664448	0.977697
11	50495.3	3	>sp|Q5VTE0|EF1A3_HUMAN Putative elongation factor 1-alpha-like 3 OS=Homo sapiens GN=EEF1A1P5 PE=5 SV=1	Q5VTE0	0.0594575	0.99
12	283138	3	>sp|Q86YZ3|HORN_HUMAN Hornerin OS=Homo sapiens GN=HRNR PE=1 SV=2	Q86YZ3	0.00063086	0.942652
13	18718.7	2	>sp|P23528|COF1_HUMAN Cofilin-1 OS=Homo sapiens GN=CFL1 PE=1 SV=3	P23528	0.00915782	0.929969
14	12214	2	>tr|A0A0X9V9B3|A0A0X9V9B3_HUMAN MS-F1 light chain variable region (Fragment) OS=Homo sapiens PE=2 SV=1	A0A0X9V9B3	0.0336038	0.971367
15	38807.9	2	>sp|P07355|ANXA2_HUMAN Annexin A2 OS=Homo sapiens GN=ANXA2 PE=1 SV=2	P07355	0.0197941	0.983848
16	27898.8	2	>sp|P63104|1433Z_HUMAN 14-3-3 protein zeta/delta OS=Homo sapiens GN=YWHAZ PE=1 SV=1	P63104	0.012017	0.989875
17	13897.5	2	>sp|P62807|H2B1C_HUMAN Histone H2B type 1-C/E/F/G/I OS=Homo sapiens GN=HIST1H2BC PE=1 SV=4	P62807	0.0579806	0.899154
18	52324.9	2	>sp|Q01518|CAP1_HUMAN Adenylyl cyclase-associated protein 1 OS=Homo sapiens GN=CAP1 PE=1 SV=5	Q01518	0.00347365	0.989693
19	58470.3	2	>sp|P14618|KPYM_HUMAN Pyruvate kinase PKM OS=Homo sapiens GN=PKM PE=1 SV=4	P14618	0.00211067	0.988061
20	71082.4	2	>sp|P11142|HSP7C_HUMAN Heat shock cognate 71 kDa protein OS=Homo sapiens GN=HSPA8 PE=1 SV=1	P11142	0.00814398	0.983298
21	15215.6	1	>sp|P07737|PROF1_HUMAN Profilin-1 OS=Homo sapiens GN=PFN1 PE=1 SV=2	P07737	0.0101683	0.9092
22	15004	1	>sp|P62987|RL40_HUMAN Ubiquitin-60S ribosomal protein L40 OS=Homo sapiens GN=UBA52 PE=1 SV=2	P62987	0.0143481	0.889173
23	17049.5	1	>sp|P63241|IF5A1_HUMAN Eukaryotic translation initiation factor 5A-1 OS=Homo sapiens GN=EIF5A PE=1 SV=2	P63241	0.00282562	0.900947
24	12273.1	1	>tr|A0A125QYY8|A0A125QYY8_HUMAN IBM-B1 light chain variable region (Fragment) OS=Homo sapiens PE=2 SV=1	A0A125QYY8	0.0238819	0.970863
25	22548.2	1	>sp|P37802|TAGL2_HUMAN Transgelin-2 OS=Homo sapiens GN=TAGLN2 PE=1 SV=3	P37802	0.00399988	0.90225
26	28031.9	1	>sp|P27348|1433T_HUMAN 14-3-3 protein theta OS=Homo sapiens GN=YWHAQ PE=1 SV=1	P27348	0.0143688	0.914871
27	28178.9	1	>sp|P31946|1433B_HUMAN 14-3-3 protein beta/alpha OS=Homo sapiens GN=YWHAB PE=1 SV=3	P31946	0.00220774	0.86644
28	32725.9	1	>sp|P06748|NPM_HUMAN Nucleophosmin OS=Homo sapiens GN=NPM1 PE=1 SV=2	P06748	0.002237	0.905614
29	36950.5	1	>sp|P00338|LDHA_HUMAN L-lactate dehydrogenase A chain OS=Homo sapiens GN=LDHA PE=1 SV=2	P00338	0.00418924	0.88115
30	36201.4	1	>sp|P04406|G3P_HUMAN Glyceraldehyde-3-phosphate dehydrogenase OS=Homo sapiens GN=GAPDH PE=1 SV=3	P04406	0.00624005	0.87468
31	37442.3	1	>sp|Q9BQA1|MEP50_HUMAN Methylosome protein 50 OS=Homo sapiens GN=WDR77 PE=1 SV=1	Q9BQA1	0.00216474	0.966076
32	49483.5	1	>sp|P31943|HNRH1_HUMAN Heterogeneous nuclear ribonucleoprotein H OS=Homo sapiens GN=HNRNPH1 PE=1 SV=4	P31943	0.00350302	0.90579
33	61187.5	1	>sp|P10809|CH60_HUMAN 60 kDa heat shock protein, mitochondrial OS=Homo sapiens GN=HSPD1 PE=1 SV=2	P10809	0.00213268	0.882515
34	80344.9	1	>sp|Q12931|TRAP1_HUMAN Heat shock protein 75 kDa, mitochondrial OS=Homo sapiens GN=TRAP1 PE=1 SV=3	Q12931	0.00502609	0.890495
35	96246.4	1	>sp|P13639|EF2_HUMAN Elongation factor 2 OS=Homo sapiens GN=EEF2 PE=1 SV=4	P13639	0.00121077	0.92485
36	34130.9	1	>sp|P06493|CDK1_HUMAN Cyclin-dependent kinase 1 OS=Homo sapiens GN=CDK1 PE=1 SV=3	P06493	0.00308001	0.881644

## Sheet: Peptide
__MDA-MB-231(Flg+MCP2 and MS2 vector)_092017
Scan No.	Peptide Mass	Peptide Sequence	Sequence Header
5401	975.44	AGFAGDDAPR	>sp|P60709|ACTB_HUMAN Actin, cytoplasmic 1 OS=Homo sapiens GN=ACTB PE=1 SV=1
5500	975.44	AGFAGDDAPR
5530	975.44	AGFAGDDAPR
5686	1170.56	HQGVMVGMGQK
5910	1515.69	QEYDESGPSIVHR
6019	1131.52	GYSFTTTAER
6399	1160.61	EITALAPSTMK
6786	1514.74	IWHHTFYNELR
6866	1197.7	AVFPSIVGRPR
7199	1953.06	VAPEEHPVLLTEAPLNPK
7226	1953.06	VAPEEHPVLLTEAPLNPK
7668	1789.88	SYELPDGQVITIGNER
7696	1789.88	SYELPDGQVITIGNER
7899	2214.06	DLYANTVLSGGTTMYPGIADR
6339	1784.91	VMLGETNPADSKPGTIR	>tr|Q32Q12|Q32Q12_HUMAN Nucleoside diphosphate kinase OS=Homo sapiens GN=NME1-NME2 PE=1 SV=1
6339	1784.91	VMLGETNPADSKPGTIR
6590	1343.76	TFIAIKPDGVQR
6590	1343.76	TFIAIKPDGVQR
7327	1174.65	DRPFFPGLVK
7502	1148.63	DRPFFAGLVK
8769	1894.97	EISLWFKPEELVDYK
9486	2131.17	GFRLVAMKFLRASEEHLK
9857	2092.05	YMNSGPVVAMVWEGLNVVK
5334	1076.52	IREEYPDR	>sp|P07437|TBB5_HUMAN Tubulin beta chain OS=Homo sapiens GN=TUBB PE=1 SV=2
6181	1300.63	ISVYYNEATGGK
6322	1445.68	EVDEQMLNVQNK
6752	1129.59	FPGQLNADLR
7753	1614.83	AILVDLEPGTMDSVR
8128	1695.83	NSSYFVEWIPNNVK
8369	1658.89	ALTVPELTQQVFDAK
8938	1957.97	GHYTEGAELVDSVLDVVR
6129	849.52	HLQLAIR	>sp|Q16777|H2A2C_HUMAN Histone H2A type 2-C OS=Homo sapiens GN=HIST2H2AC PE=1 SV=4
6817	943.52	AGLQFPVGR
6939	1271.67	NDEELNKLLGK
8910	1930.16	VTIAQGGVLPNIQAVLLPK
8937	1930.16	VTIAQGGVLPNIQAVLLPK
8966	1930.16	VTIAQGGVLPNIQAVLLPK
13250	2932.54	VGAGAPVYMAAVLEYLTAEILELAGNAAR
7369	1959.92	DATNVGDEGGFAPNILENK	>sp|P06733|ENOA_HUMAN Alpha-enolase OS=Homo sapiens GN=ENO1 PE=1 SV=2
7372	1959.92	DATNVGDEGGFAPNILENK
7380	1405.71	GNPTVEVDLFTSK
7688	1424.72	YISPDQLADLYK
9022	2509.11	DYPVVSIEDPFDQDDWGAWQK
9257	1906.98	LAMQEFMILPVGAANFR
6810	1379.69	LDHKFDLMYAK	>sp|P68363|TBA1B_HUMAN Tubulin alpha-1B chain OS=Homo sapiens GN=TUBA1B PE=1 SV=1
7341	1823.98	VGINYQPPTVVPGGDLAK
7361	1409.77	QLFHPEQLITGK
8293	1700.9	AVFVDLEPTVIDEVR
9008	2408.2	FDGALNVDLTEFQTNLVPYPR
9312	1486.87	LISQIVSSITASLR
5746	1044.59	VEKVTISNR	>sp|P08238|HS90B_HUMAN Heat shock protein HSP 90-beta OS=Homo sapiens GN=HSP90AB1 PE=1 SV=4
5760	1150.55	YIDQEELNK
5776	1044.59	VEKVTISNR
7064	1846.79	NPDDITQEEYGEFYK
7239	1526.74	SLTNDWEDHLAVK
7354	1512.78	GVVDSEDLPLNISR
7178	1504.74	VKEGMNIVEAMER	>sp|P62937|PPIA_HUMAN Peptidyl-prolyl cis-trans isomerase A OS=Homo sapiens GN=PPIA PE=1 SV=2
7217	1153.56	FEDENFILK
7383	1277.57	EGMNIVEAMER
7687	1830.9	SIYGEKFEDENFILK
7736	1378.75	VSFELFADKVPK
5688	1278.64	YLAEVAAGDDKK	>sp|P63104|1433Z_HUMAN 14-3-3 protein zeta/delta OS=Homo sapiens GN=YWHAZ PE=1 SV=1
5804	1547.71	SVTEQGAELSNEER
7751	2039.98	GIVDQSQQAYQEAFEISK
9486	2130.98	TAFDEAIAELDTLSEESYK
7310	2063.98	RAEDGSVIDYELIDQDAR	>sp|P07355|ANXA2_HUMAN Annexin A2 OS=Homo sapiens GN=ANXA2 PE=1 SV=2
7472	1907.87	AEDGSVIDYELIDQDAR
7580	1810.86	TDLEKDIISDTSGDFR
9682	1649.97	SALSGHLETVILGLLK
6022	994.58	HVLVTLGEK	>sp|P60660|MYL6_HUMAN Myosin light polypeptide 6 OS=Homo sapiens GN=MYL6 PE=1 SV=2
6209	1353.72	ALGQNPTNAEVLK
6911	1785.82	NKDQGTYEDYVEGLR
9568	1887	VLDFEHFLPMLQTVAK
6390	1335.61	FYEEVHDLER	>sp|P55209|NP1L1_HUMAN Nucleosome assembly protein 1-like 1 OS=Homo sapiens GN=NAP1L1 PE=1 SV=1
8114	1858.97	LDGLVETPTGYIESLPR
8263	2094.03	NVDLLSDMVQEHDEPILK
9657	1335.72	GIPEFWLTVFK
5689	1119.59	STTTGHLIYK	>sp|Q5VTE0|EF1A3_HUMAN Putative elongation factor 1-alpha-like 3 OS=Homo sapiens GN=EEF1A1P5 PE=5 SV=1
6369	1024.6	IGGIGTVPVGR
6887	1403.72	YYVTIIDAPGHR
7309	1313.73	EHALLAYTLGVK
5289	1167.59	QVHPDTGISSK	>sp|P62807|H2B1C_HUMAN Histone H2B type 1-C/E/F/G/I OS=Homo sapiens GN=HIST1H2BC PE=1 SV=4
7111	952.6	LLLPGELAK
9406	1742.81	AMGIMNSFVNDIFER
5980	1690.72	STAGDTHLGGEDFDNR	>sp|P11142|HSP7C_HUMAN Heat shock cognate 71 kDa protein OS=Homo sapiens GN=HSPA8 PE=1 SV=1
6754	1486.69	TTPSYVAFTDTER
6879	1648.79	NQVAMNPTNTVFDAK
5878	1306.64	NMSVIAHVDHGK	>sp|P13639|EF2_HUMAN Elongation factor 2 OS=Homo sapiens GN=EEF2 PE=1 SV=4
9313	2219.15	ALLELQLEPEELYQTFQR
9353	1314.73	PIQRTILMMGR
5791	1688.78	YSEKEDKYEEEIK	>sp|P67936|TPM4_HUMAN Tropomyosin alpha-4 chain OS=Homo sapiens GN=TPM4 PE=1 SV=3
7193	1297.76	KLVILEGELER
5891	1522.77	IQDKEGIPPDQQR	>sp|P62987|RL40_HUMAN Ubiquitin-60S ribosomal protein L40 OS=Homo sapiens GN=UBA52 PE=1 SV=2
6712	1066.61	ESTLHLVLR
5916	1646.75	FNAHGDANTIVCNSK	>sp|P09382|LEG1_HUMAN Galectin-1 OS=Homo sapiens GN=LGALS1 PE=1 SV=2
6783	1485.68	DSNNLCLHFNPR
6552	1336.62	YALYDATYETK	>sp|Q9Y281|COF2_HUMAN Cofilin-2 OS=Homo sapiens GN=CFL2 PE=1 SV=1
9172	1989.06	KEDLVFIFWAPESAPLK
6839	1210.67	QITVNDLPVGR	>sp|Q06830|PRDX1_HUMAN Peroxiredoxin-1 OS=Homo sapiens GN=PRDX1 PE=1 SV=1
7033	1195.62	LVQAFQFTDK
5734	1531.71	AVTEQGAELSNEER	>sp|P27348|1433T_HUMAN 14-3-3 protein theta OS=Homo sapiens GN=YWHAQ PE=1 SV=1
9010	2143.98	TAFDEAIAELDTLNEDSYK
7143	2158.02	QTTVSNSQQAYQEAFEISK	>sp|P31946|1433B_HUMAN 14-3-3 protein beta/alpha OS=Homo sapiens GN=YWHAB PE=1 SV=3
9029	2157.99	TAFDEAIAELDTLNEESYK
7142	912.55	RLVQEIR	>sp|P24752|THIL_HUMAN Acetyl-CoA acetyltransferase, mitochondrial OS=Homo sapiens GN=ACAT1 PE=1 SV=1
9566	1700.97	TPIGSFLGSLSLLPATK
7013	1410.78	GALQNIIPASTGAAK	>sp|P04406|G3P_HUMAN Glyceraldehyde-3-phosphate dehydrogenase OS=Homo sapiens GN=GAPDH PE=1 SV=3
7797	1762.79	LISWYDNEFGYSNR
5870	1567.72	VDNDENEHQLSLR	>sp|P06748|NPM_HUMAN Nucleophosmin OS=Homo sapiens GN=NPM1 PE=1 SV=2
8727	1818.84	MTDQEAIQDLWQWR
9500	2302.16	GLAFIQDPDGYWIEILNPNK	>sp|Q04760|LGUL_HUMAN Lactoylglutathione lyase OS=Homo sapiens GN=GLO1 PE=1 SV=4
7354	1512.78	GVVDSEDIPLNLSR	>sp|Q12931|TRAP1_HUMAN Heat shock protein 75 kDa, mitochondrial OS=Homo sapiens GN=TRAP1 PE=1 SV=3
6011	1290.62	YSQYQQAIYK	>sp|O14744|ANM5_HUMAN Protein arginine N-methyltransferase 5 OS=Homo sapiens GN=PRMT5 PE=1 SV=4
6114	1882.9	LNFSHGTHEYHAETIK	>sp|P14618|KPYM_HUMAN Pyruvate kinase PKM OS=Homo sapiens GN=PKM PE=1 SV=4
8919	1995.97	ATENDIYNFFSPLNPVR	>sp|P31943|HNRH1_HUMAN Heterogeneous nuclear ribonucleoprotein H OS=Homo sapiens GN=HNRNPH1 PE=1 SV=4
8408	1642.93	TFVNITPAEVGVLVGK	>sp|P07737|PROF1_HUMAN Profilin-1 OS=Homo sapiens GN=PFN1 PE=1 SV=2
8863	1692.91	GLAPDLPEDLYHLIK	>sp|P62277|RS13_HUMAN 40S ribosomal protein S13 OS=Homo sapiens GN=RPS13 PE=1 SV=2
9468	2579.29	NDFQLIGIQDGYLSLLQDSGEVR	>sp|P63241|IF5A1_HUMAN Eukaryotic translation initiation factor 5A-1 OS=Homo sapiens GN=EIF5A PE=1 SV=2
7010	1826.93	GIYAYGFEKPSAIQQR	>sp|P60842|IF4A1_HUMAN Eukaryotic initiation factor 4A-I OS=Homo sapiens GN=EIF4A1 PE=1 SV=1
5892	1776.79	THYSNIEANESEEVR	>sp|P04632|CPNS1_HUMAN Calpain small subunit 1 OS=Homo sapiens GN=CAPNS1 PE=1 SV=1
6971	1414.62	FTDEEVDELYR	>sp|O14950|ML12B_HUMAN Myosin regulatory light chain 12B OS=Homo sapiens GN=MYL12B PE=1 SV=2
7149	1941.92	VWLDPNETNEIANANSR	>sp|P84098|RL19_HUMAN 60S ribosomal protein L19 OS=Homo sapiens GN=RPL19 PE=1 SV=1
9391	2099.02	YGINTTDIFQTVDLWEGK	>sp|P37802|TAGL2_HUMAN Transgelin-2 OS=Homo sapiens GN=TAGLN2 PE=1 SV=3
7182	1805.81	GIGMNEPLVDCEGYPR	>sp|O00233|PSMD9_HUMAN 26S proteasome non-ATPase regulatory subunit 9 OS=Homo sapiens GN=PSMD9 PE=1 SV=3
6959	1336.7	GLGTGTLYIAESR	>sp|P54105|ICLN_HUMAN Methylosome subunit pICln OS=Homo sapiens GN=CLNS1A PE=1 SV=1
9074	1656.85	DLADELALVDVIEDK	>sp|P00338|LDHA_HUMAN L-lactate dehydrogenase A chain OS=Homo sapiens GN=LDHA PE=1 SV=2
9223	1703.89	GLGTDEESILTLLTSR	>sp|P08758|ANXA5_HUMAN Annexin A5 OS=Homo sapiens GN=ANXA5 PE=1 SV=2
6671	1784.93	IRLESEEEGVPSTAIR	>sp|P06493|CDK1_HUMAN Cyclin-dependent kinase 1 OS=Homo sapiens GN=CDK1 PE=1 SV=3
6217	1324.67	TQEPQGTQLAPR	>tr|E7EV07|E7EV07_HUMAN Rho guanine nucleotide exchange factor 4 OS=Homo sapiens GN=ARHGEF4 PE=1 SV=2
5972	1142.67	VLTVINQTQK	>sp|P42766|RL35_HUMAN 60S ribosomal protein L35 OS=Homo sapiens GN=RPL35 PE=1 SV=2
7293	1402.74	SDGALLLGASSLSGR	>sp|Q9BQA1|MEP50_HUMAN Methylosome protein 50 OS=Homo sapiens GN=WDR77 PE=1 SV=1
_MDA-MB-231(Flag+MCP2 and EGOT+MS2)_092017
Scan No.	Peptide Mass	Peptide Sequence	Sequence Header
5171	1197.51	DSYVGDEAQSK	>sp|P60709|ACTB_HUMAN Actin, cytoplasmic 1 OS=Homo sapiens GN=ACTB PE=1 SV=1
5393	1353.62	DSYVGDEAQSKR
5709	1170.56	HQGVMVGMGQK
5929	1515.69	QEYDESGPSIVHR
6057	1131.52	GYSFTTTAER
6390	1160.61	EITALAPSTMK
6806	1514.74	IWHHTFYNELR
6837	1514.74	IWHHTFYNELR
6908	1197.7	AVFPSIVGRPR
7248	1953.06	VAPEEHPVLLTEAPLNPK
7259	1953.06	VAPEEHPVLLTEAPLNPK
7277	1953.06	VAPEEHPVLLTEAPLNPK
7768	1789.88	SYELPDGQVITIGNER
5427	1076.52	IREEYPDR	>sp|P68371|TBB4B_HUMAN Tubulin beta-4B chain OS=Homo sapiens GN=TUBB4B PE=1 SV=1
6339	1445.68	EVDEQMLNVQNK
7201	1318.69	IMNTFSVVPSPK
8210	1695.83	NSSYFVEWIPNNVK
8783	1619.83	LHFFMPGFAPLTSR
9073	1856.93	MSATFIGNSTAIQELFK
9124	1957.97	GHYTEGAELVDSVLDVVR
9151	1957.97	GHYTEGAELVDSVLDVVR
5531	908.5	LSVDYGKK	>sp|P68363|TBA1B_HUMAN Tubulin alpha-1B chain OS=Homo sapiens GN=TUBA1B PE=1 SV=1
6863	1379.69	LDHKFDLMYAK
7362	1409.77	QLFHPEQLITGK
7418	1823.98	VGINYQPPTVVPGGDLAK
7993	2329.01	AFVHWYVGEGMEEGEFSEAR
8452	1700.9	AVFVDLEPTVIDEVR
9221	2408.2	FDGALNVDLTEFQTNLVPYPR
9542	1486.87	LISQIVSSITASLR
5541	1154.57	GAGTDDHTLIR	>sp|P08758|ANXA5_HUMAN Annexin A5 OS=Homo sapiens GN=ANXA5 PE=1 SV=2
7174	1339.6	GTVTDFPGFDER
9423	1703.89	GLGTDEESILTLLTSR
9448	1703.89	GLGTDEESILTLLTSR
9849	1612.9	ETSGNLEQLLLAVVK
9912	1732.87	SIPAYLAETLYYAMK
9938	1732.87	SIPAYLAETLYYAMK
5981	1142.61	IGAEVYHNLK	>sp|P06733|ENOA_HUMAN Alpha-enolase OS=Homo sapiens GN=ENO1 PE=1 SV=2
7433	1405.71	GNPTVEVDLFTSK
7452	1959.92	DATNVGDEGGFAPNILENK
8709	3010.56	HIADLAGNSEVILPVPAFNVINGGSHAGNK
9223	2509.11	DYPVVSIEDPFDQDDWGAWQK
9458	1906.98	LAMQEFMILPVGAANFR
5487	1068.56	NIIHGSDSVK	>sp|P22392|NDKB_HUMAN Nucleoside diphosphate kinase B OS=Homo sapiens GN=NME2 PE=1 SV=1
6350	1784.91	VMLGETNPADSKPGTIR
6647	1343.76	TFIAIKPDGVQR
7372	1174.65	DRPFFPGLVK
8963	1894.97	EISLWFKPEELVDYK
5462	1075.47	DGGAWGTEQR	>sp|P09382|LEG1_HUMAN Galectin-1 OS=Homo sapiens GN=LGALS1 PE=1 SV=2
5926	1646.75	FNAHGDANTIVCNSK
6824	1485.68	DSNNLCLHFNPR
6848	1485.68	DSNNLCLHFNPR
5776	1044.59	VEKVTISNR	>sp|P08238|HS90B_HUMAN Heat shock protein HSP 90-beta OS=Homo sapiens GN=HSP90AB1 PE=1 SV=4
6121	1671.82	EGLELPEDEEEKKK
7139	1846.79	NPDDITQEEYGEFYK
7414	1512.78	GVVDSEDLPLNISR
6523	1106.6	TIAQDYGVLK	>sp|Q06830|PRDX1_HUMAN Peroxiredoxin-1 OS=Homo sapiens GN=PRDX1 PE=1 SV=1
6903	1210.67	QITVNDLPVGR
7082	1195.62	LVQAFQFTDK
6159	849.52	HLQLAIR	>sp|Q96KK5|H2A1H_HUMAN Histone H2A type 1-H OS=Homo sapiens GN=HIST1H2AH PE=1 SV=3
9150	1930.16	VTIAQGGVLPNIQAVLLPK
9188	1930.16	VTIAQGGVLPNIQAVLLPK
5707	1119.59	STTTGHLIYK	>sp|Q5VTE0|EF1A3_HUMAN Putative elongation factor 1-alpha-like 3 OS=Homo sapiens GN=EEF1A1P5 PE=5 SV=1
6370	1024.6	IGGIGTVPVGR
6938	1403.72	YYVTIIDAPGHR
5368	1583.71	GPYESGSGHSSGLGHR	>sp|Q86YZ3|HORN_HUMAN Hornerin OS=Homo sapiens GN=HRNR PE=1 SV=2
5368	1583.71	GPYESGSGHSSGLGHR
5368	1583.71	GPYESGSGHSSGLGHR
9323	3061.59	NIILEEGKEILVGDVGQTVDDPYATFVK	>sp|P23528|COF1_HUMAN Cofilin-1 OS=Homo sapiens GN=CFL1 PE=1 SV=3
9353	1989.06	KEDLVFIFWAPESAPLK
6780	1330.61	FSGSGSGTDFTLR	>tr|A0A0X9V9B3|A0A0X9V9B3_HUMAN MS-F1 light chain variable region (Fragment) OS=Homo sapiens PE=2 SV=1
7320	1686.83	FSGSGSGTDFTLRISR
5898	1221.59	TPAQYDASELK	>sp|P07355|ANXA2_HUMAN Annexin A2 OS=Homo sapiens GN=ANXA2 PE=1 SV=2
7360	2063.98	RAEDGSVIDYELIDQDAR
5717	1278.64	YLAEVAAGDDKK	>sp|P63104|1433Z_HUMAN 14-3-3 protein zeta/delta OS=Homo sapiens GN=YWHAZ PE=1 SV=1
9749	2130.98	TAFDEAIAELDTLSEESYK
9633	1742.81	AMGIMNSFVNDIFER	>sp|P62807|H2B1C_HUMAN Histone H2B type 1-C/E/F/G/I OS=Homo sapiens GN=HIST1H2BC PE=1 SV=4
9658	1742.81	AMGIMNSFVNDIFER
5479	1381.64	LEAVSHTSDMHR	>sp|Q01518|CAP1_HUMAN Adenylyl cyclase-associated protein 1 OS=Homo sapiens GN=CAP1 PE=1 SV=5
10761	2350.22	AGAAPYVQAFDSLLAGPVAEYLK
5557	989.5	GSGTAEVELK	>sp|P14618|KPYM_HUMAN Pyruvate kinase PKM OS=Homo sapiens GN=PKM PE=1 SV=4
6100	1882.9	LNFSHGTHEYHAETIK
6941	1648.79	NQVAMNPTNTVFDAK	>sp|P11142|HSP7C_HUMAN Heat shock cognate 71 kDa protein OS=Homo sapiens GN=HSPA8 PE=1 SV=1
7311	1302.59	NSLESYAFNMK
7444	1469.75	SSFYVNGLTLGGQK	>sp|P07737|PROF1_HUMAN Profilin-1 OS=Homo sapiens GN=PFN1 PE=1 SV=2
5938	1080.54	TLSDYNIQK	>sp|P62987|RL40_HUMAN Ubiquitin-60S ribosomal protein L40 OS=Homo sapiens GN=UBA52 PE=1 SV=2
9734	2579.29	NDFQLIGIQDGYLSLLQDSGEVR	>sp|P63241|IF5A1_HUMAN Eukaryotic translation initiation factor 5A-1 OS=Homo sapiens GN=EIF5A PE=1 SV=2
6690	1286.62	FSGSGSGTAFTLR	>tr|A0A125QYY8|A0A125QYY8_HUMAN IBM-B1 light chain variable region (Fragment) OS=Homo sapiens PE=2 SV=1
9647	2099.02	YGINTTDIFQTVDLWEGK	>sp|P37802|TAGL2_HUMAN Transgelin-2 OS=Homo sapiens GN=TAGLN2 PE=1 SV=3
9240	2143.98	TAFDEAIAELDTLNEDSYK	>sp|P27348|1433T_HUMAN 14-3-3 protein theta OS=Homo sapiens GN=YWHAQ PE=1 SV=1
5533	1597.73	AVTEQGHELSNEER	>sp|P31946|1433B_HUMAN 14-3-3 protein beta/alpha OS=Homo sapiens GN=YWHAB PE=1 SV=3
5889	1567.72	VDNDENEHQLSLR	>sp|P06748|NPM_HUMAN Nucleophosmin OS=Homo sapiens GN=NPM1 PE=1 SV=2
6851	1263.67	QVVESAYEVIK	>sp|P00338|LDHA_HUMAN L-lactate dehydrogenase A chain OS=Homo sapiens GN=LDHA PE=1 SV=2
7030	1410.78	GALQNIIPASTGAAK	>sp|P04406|G3P_HUMAN Glyceraldehyde-3-phosphate dehydrogenase OS=Homo sapiens GN=GAPDH PE=1 SV=3
5471	1546.77	AHAAQVTCVAASPHK	>sp|Q9BQA1|MEP50_HUMAN Methylosome protein 50 OS=Homo sapiens GN=WDR77 PE=1 SV=1
9129	1995.97	ATENDIYNFFSPLNPVR	>sp|P31943|HNRH1_HUMAN Heterogeneous nuclear ribonucleoprotein H OS=Homo sapiens GN=HNRNPH1 PE=1 SV=4
5499	1232.59	VGGTSDVEVNEK	>sp|P10809|CH60_HUMAN 60 kDa heat shock protein, mitochondrial OS=Homo sapiens GN=HSPD1 PE=1 SV=2
7414	1512.78	GVVDSEDIPLNLSR	>sp|Q12931|TRAP1_HUMAN Heat shock protein 75 kDa, mitochondrial OS=Homo sapiens GN=TRAP1 PE=1 SV=3
9564	2219.15	ALLELQLEPEELYQTFQR	>sp|P13639|EF2_HUMAN Elongation factor 2 OS=Homo sapiens GN=EEF2 PE=1 SV=4
11796	2211.15	YSTPVDIWSIGTIFAELATK	>sp|P06493|CDK1_HUMAN Cyclin-dependent kinase 1 OS=Homo sapiens GN=CDK1 PE=1 SV=3
